# Supplementary material for: Karyotypic Evolution of Sauropsid Vertebrates Illuminated by Optical and Physical Mapping of the Painted Turtle and Slider Turtle Genomes
Source: Genes (Basel). 2020 Aug 12;11(8):928. doi: 10.3390/genes11080928 (PMC7464131; doi:10.3390/genes11080928)
Supplement: Supplementary file 1 [file genes-11-00928-s001.zip]

Archive with 1 entries (1 files):
- genes-877588-supplementary.pdf
